# Supplementary material for: Gene Expression and Enzyme Kinetics of Polyphenol Oxidases in Strawberry and Their Possible Involvement in Enzymatic Browning Reactions in Strawberry Nectar
Source: Foods. 2025 Jun 11;14(12):2064. doi: 10.3390/foods14122064 (PMC12191596; doi:10.3390/foods14122064)
Supplement: Supplementary file 1 [file foods-14-02064-s001.zip]

Archive with 1 entries (1 files):
- foods-3661978-supplementary.pdf
